# Supplementary material for: External Quality of Mandarins: Influence of Fruit Appearance Characteristics on Consumer Choice
Source: Foods. 2021 Sep 15;10(9):2188. doi: 10.3390/foods10092188 (PMC8466745; doi:10.3390/foods10092188)
Supplement: Supplementary file 1 [file foods-10-02188-s001.zip]

Archive with 1 entries (1 files):
- foods-1357678 supp.pdf
